# Supplementary material for: Effects of Aqueous Boundary Layers and Paracellular Transport on the Efflux Ratio as a Measure of Active Transport Across Cell Layers
Source: Pharmaceutics. 2024 Jan 19;16(1):0. doi: 10.3390/pharmaceutics16010132 (PMC11154460; doi:10.3390/pharmaceutics16010132)
Supplement: Supplementary file 1 [file pharmaceutics-16-00132-s001.zip]

Archive with 1 entries (1 files):
- pharmaceutics-2770991-supplementary.pdf
